# Supplementary material for: Thermodynamic Properties of γ- and δ-Lactones: Exploring Alkyl Chain Length Effect and Ring-Opening Reactions for Green Chemistry Applications
Source: Molecules. 2025 Jan 18;30(2):399. doi: 10.3390/molecules30020399 (PMC11767462; doi:10.3390/molecules30020399)
Supplement: Supplementary file 1 [file molecules-30-00399-s001.zip]

Archive with 1 entries (1 files):
- molecules-3410207-supplementary.pdf
